# Supplementary material for: Improving the value of public RNA-seq expression data by phenotype prediction
Source: Nucleic Acids Res. 2018 Mar 5;46(9):e54. doi: 10.1093/nar/gky102 (PMC5961118; doi:10.1093/nar/gky102)
Supplement: Supplementary Data [file gky102_supp.zip]

Archive with 2 entries (2 files):
- nar-02460-met-n-2017-File010.xlsx
- nar-02460-met-n-2017-File012.pdf
