# Supplementary material for: Improving the value of public RNA-seq expression data by phenotype prediction
Source: Nucleic Acids Res. 2018 Mar 5;46(9):e54. doi: 10.1093/nar/gky102 (PMC5961118; doi:10.1093/nar/gky102)
Supplement: Supplementary Data [file gky102_supp.zip › nar-02460-met-n-2017-File010.xlsx]

## Sheet: S1
# Table S1: Phenotype Predictor Summary. For each phenotype predictor, the number of regions and both the data set used and sample size for each training and test set are summarized
phenotype	region_number	training_set	N_training	TestSet1	N_TestSet1	TestSet2	N_TestSet2	TestSet3	N_TestSet3
sex	40	GTEx_training	4769	GTEx_test	4769	TCGA	11245	SRA	3640
tissue	2281	GTEx_training	4769	GTEx_test	4769	TCGA	7317	SRA	8951
sequencing strategy	40	SRA_training	24829	SRA_test	24828	TCGA	9929	GTEx	9538
sample source	200	SRA_training	10777	SRA_test	10980	TCGA	9929	GTEX	9538

## Sheet: S2
# Table S2. Discordant sex prediction within GTEx. GTEx samples whose predicted and reported sex were discordant are described. 13/15 samples were from the same individual.
sample ID	data	actual	predicted	subject ID
SRR1436763	gtex	female	male	NA
SRR1445064	gtex	female	male	NA
SRR1420413	gtex	female	male	NA
SRR1436085	gtex	female	male	NA
SRR1311266	gtex	female	male	NA
SRR809065	gtex	male	female	NA
SRR1312802	gtex	female	male	NA
SRR1479263	gtex	female	male	NA
SRR658331	gtex	male	female	NA
SRR1356577	gtex	female	male	NA
SRR1401491	gtex	female	male	NA
SRR1361860	gtex	female	male	NA
SRR1470313	gtex	female	male	NA
SRR1317387	gtex	female	male	NA
SRR1366790	gtex	female	male	NA

## Sheet: S3
# Table S3: Sensitivity and Specificity Across Predictions. Sensitivity and specificity for every predicted phenotype category.
	Sensitivity	Specificity
tissue_Adipose Tissue	0.730662	0.990776
tissue_Adrenal Gland	0.979167	0.996862
tissue_Bladder	0.855856	0.980704
tissue_Blood	0.769082	0.992594
tissue_Blood Vessel	0.901235	0.996301
tissue_Brain	0.905789	0.989496
tissue_Breast	0.532971	0.994679
tissue_Cervix Uteri	0.272727	0.998715
tissue_Colon	0.645833	0.99427
tissue_Esophagus	0.974684	0.984654
tissue_Fallopian Tube	0.714286	0.992444
tissue_Heart	0.774863	0.998223
tissue_Kidney	0.639067	0.997038
tissue_Liver	0.83634	0.998795
tissue_Lung	0.738273	0.990213
tissue_Muscle	0.697103	0.997963
tissue_Nerve	0.991045	0.996844
tissue_Ovary	0.402135	0.99367
tissue_Pancreas	0.633333	0.995369
tissue_Pituitary	0.983871	0.997065
tissue_Prostate	0.857143	0.996985
tissue_Salivary Gland	0.828571	0.994417
tissue_Skin	0.916829	0.969971
tissue_Small Intestine	0.923077	0.981742
tissue_Spleen	0.791667	0.996312
tissue_Stomach	0.505327	0.991249
tissue_Testis	0.86	0.998781
tissue_Thyroid	0.98821	0.998869
tissue_Unassigned	0	0.971554
tissue_Uterus	0.185567	0.977174
tissue_Vagina	NA	0.992874
sex_female	0.984759	0.932587
sex_male	0.964505	0.954531
sex_Unassigned	NA	0.993131
sequencingstrategy_PAIRED	0.914202	0.972952
sequencingstrategy_SINGLE	0.954861	0.917276
sequencingstrategy_Unassigned	NA	0.992168
samplesource_cell_line	0.888635	0.952968
samplesource_tissue	0.952179	0.898797
samplesource_Unassigned	NA	0.997088

## Sheet: S4
# Table S4: Confusion Matrix: Tissue. Confusion matrix for tissue prediction. Predicted phenotype is along the left. Reported Phenotype across the top.
	Adipose Tissue	Adrenal Gland	Bladder	Blood	Blood Vessel	Bone	Bone Marrow	Brain	Breast	Central nervous system	Cervical	Cervix	Cervix Uteri	Colon	Distant Metastasis	Endometrial	Epithelium	Esophagus	Fallopian Tube	Head and Neck	Heart	Intestine	Kidney	Liver	Lung	Melanoma	Monocytes	Muscle	NA	Nerve	Omentum	Other Specify	Ovary	Pancreas	Penis	Peritoneum ovary	Pituitary	Placenta	Primary Tumor	Prostate	Rectum	Regional Cutaneous or Subcutaneous Tissue (includes satellite and in-transit metastasis)	Regional Lymph Node	Salivary Gland	Skin	Small Intestine	Spinal Cord	Spleen	Stem Cell
Adipose Tissue	784	0	2	4	17	1	0	5	140	0	0	2	0	9	1	0	2	4	0	0	4	31	7	0	0	0	0	4	0	1	0	0	11	7	0	0	0	0	0	1	0	2	6	0	6	1	0	0	68
Adrenal Gland	1	188	0	6	0	0	0	1	10	0	0	9	0	7	2	0	2	0	0	0	35	8	2	1	0	1	0	10	0	0	0	0	5	1	1	0	0	0	0	0	0	0	0	0	0	0	0	0	1
Bladder	1	0	380	27	1	0	0	20	198	0	34	26	0	88	2	87	4	0	0	8	8	25	13	14	39	3	0	5	0	0	0	0	15	16	0	0	0	1	1	33	2	1	8	0	1	0	2	0	110
Blood	12	0	4	1995	4	79	122	15	36	0	0	5	0	11	8	4	24	0	0	3	30	21	9	1	13	3	77	3	0	0	0	0	3	2	0	0	0	0	6	0	0	14	62	0	1	0	83	12	18
Blood Vessel	0	0	1	10	730	4	0	2	26	0	0	30	0	0	0	6	6	2	0	0	5	39	3	1	8	0	0	6	0	0	0	0	22	0	0	1	0	2	2	1	0	0	5	1	1	0	0	0	26
Brain	1	0	1	42	3	11	0	2394	59	529	0	9	0	12	2	4	12	0	0	0	10	258	43	4	13	2	1	10	0	0	0	0	1	2	0	0	2	0	1	6	0	1	5	0	32	0	2	0	214
Breast	7	0	2	20	0	26	0	7	1568	0	4	7	0	14	0	6	88	0	0	1	3	79	30	3	2	1	1	6	0	0	0	0	1	4	0	0	0	2	1	20	0	2	3	0	1	0	3	0	6
Cervix Uteri	1	0	0	5	0	0	0	2	7	0	3	4	3	0	0	3	1	0	0	0	0	2	15	1	1	0	0	0	0	0	0	0	0	0	1	0	0	0	0	1	0	1	0	0	0	0	0	0	0
Colon	0	0	2	17	0	8	0	6	8	0	5	15	0	806	0	3	26	1	0	1	2	351	47	11	9	1	0	3	0	0	0	0	1	1	0	0	0	2	0	11	144	0	2	0	5	7	1	0	6
Esophagus	1	0	9	24	14	2	0	9	67	0	11	22	0	27	0	5	25	770	0	140	2	23	7	1	103	4	1	43	0	0	0	0	5	5	0	0	0	1	1	3	0	3	9	9	6	0	2	0	41
Fallopian Tube	1	0	0	0	0	0	0	0	0	0	10	0	2	3	0	272	0	0	5	0	0	3	5	0	1	0	0	0	0	0	1	1	180	1	0	0	0	0	0	0	0	0	0	0	1	0	0	0	4
Heart	3	0	0	5	3	3	0	3	2	0	0	5	0	1	0	0	7	0	0	0	709	29	10	1	1	1	0	10	0	0	0	0	0	0	0	0	0	0	0	0	0	0	1	0	3	0	1	0	23
Kidney	1	1	1	5	1	0	0	23	3	0	1	3	0	0	2	43	5	0	0	0	4	3	1096	2	5	1	0	1	0	0	0	0	9	0	0	0	0	0	0	1	0	0	0	0	1	0	0	13	8
Liver	2	0	0	7	0	1	0	2	3	0	0	4	0	1	0	0	4	0	0	0	1	40	7	649	1	2	0	4	0	0	0	0	0	1	0	0	0	0	1	0	1	1	1	0	0	0	0	0	0
Lung	4	0	5	17	3	9	0	18	44	0	9	46	0	16	8	54	39	0	0	1	3	24	18	11	1385	15	1	15	0	0	0	0	52	1	0	0	0	10	3	5	0	2	11	0	2	0	0	0	32
Muscle	1	0	0	2	1	0	0	3	8	0	0	4	0	7	0	0	4	0	0	32	4	24	13	1	3	0	0	794	0	0	0	0	0	0	0	0	0	0	0	2	0	3	1	1	2	0	1	0	9
Nerve	8	0	0	8	2	0	0	2	7	1	0	2	0	3	12	0	8	3	0	0	8	24	1	4	2	3	0	16	0	332	0	0	0	1	1	0	0	0	8	0	0	10	29	1	11	0	0	0	79
Ovary	0	0	0	3	3	1	1	8	100	0	0	3	0	4	0	2	6	0	1	0	3	103	2	25	0	1	0	1	0	0	1	0	226	0	0	0	0	0	0	0	0	0	0	0	0	0	1	1	10
Pancreas	12	0	0	84	0	0	0	5	6	0	0	4	0	0	0	0	2	0	0	0	0	37	0	4	0	0	0	2	0	0	0	0	0	266	0	0	0	0	0	0	0	0	0	0	1	0	0	0	3
Pituitary	0	0	0	26	1	1	0	1	21	0	0	4	0	1	1	2	9	0	0	0	3	37	1	1	7	0	0	4	0	0	0	0	0	3	0	0	122	142	0	2	0	0	0	0	3	0	8	0	43
Prostate	2	0	2	4	1	3	0	10	19	0	1	1	0	9	5	15	14	0	0	1	6	36	6	0	4	7	0	2	0	0	0	0	4	0	1	0	0	0	9	972	0	6	7	0	2	0	1	0	17
Salivary Gland	13	0	1	33	0	4	0	5	63	0	3	0	0	1	4	7	4	1	0	36	5	18	0	5	14	8	0	2	0	0	0	0	0	0	0	0	0	0	3	0	0	2	9	58	0	0	1	0	22
Skin	8	0	23	29	7	57	0	77	239	0	48	54	0	14	9	8	326	1	0	273	11	35	11	18	148	11	0	77	0	2	0	0	9	5	33	0	0	3	62	41	0	16	17	0	1411	0	0	1	301
Small Intestine	1	0	2	6	0	0	0	2	2	0	3	310	0	161	0	3	6	2	0	0	2	237	4	1	1	2	0	3	0	0	0	0	0	35	0	0	0	0	0	8	24	0	0	0	0	96	0	5	16
Spleen	3	0	0	45	0	9	2	0	13	0	1	5	0	1	3	0	4	0	0	0	0	10	16	1	2	0	0	4	0	0	0	0	1	2	0	0	0	0	4	0	0	3	34	0	3	0	0	152	4
Stomach	0	0	0	5	0	9	0	8	60	0	24	40	0	16	0	11	59	6	0	0	6	48	4	3	30	0	0	2	0	0	0	0	1	64	1	0	0	0	0	4	1	0	0	0	1	0	0	8	22
Testis	0	0	0	27	0	0	0	1	0	0	0	0	0	1	0	0	5	0	0	0	2	4	0	0	0	0	0	0	0	0	0	0	0	0	0	0	0	0	0	0	0	0	0	0	0	0	4	0	26
Thyroid	1	0	0	5	0	1	0	0	8	0	0	2	0	2	0	2	17	0	0	0	0	23	1	0	2	0	0	3	0	0	0	0	1	0	0	0	0	1	0	2	0	0	0	0	2	0	0	0	1
Unassigned	201	1	0	81	0	1	0	12	200	0	0	43	0	23	0	0	63	0	0	0	34	31	35	12	0	11	3	82	0	0	0	0	1	3	2	0	0	0	0	4	0	0	0	0	36	0	0	0	104
Uterus	4	2	1	51	19	8	0	1	21	0	3	47	5	8	7	38	42	0	1	1	13	68	304	0	4	5	0	26	0	0	1	0	13	0	0	0	0	1	2	16	0	7	12	0	5	0	72	0	45
Vagina	0	0	8	1	0	1	0	1	4	1	149	6	1	2	2	1	4	0	0	51	2	13	5	1	78	1	0	1	0	0	0	0	1	0	1	0	0	0	0	1	0	0	2	0	2	0	1	0	4
[truncated: 8 more columns]

## Sheet: S5
# Table S5: Confusion Matrix: Sex. Confusion matrix for sex prediction. Predicted phenotype is along the left. Reported Phenotype across the top.
	1 Male, 2 Female	asexual	DK	female	male	missing	mixture	pooled male and female	unknown
female	4	3	8	11372	411	47	0	4	462
male	0	2	2	98	12418	41	6	29	395
Unassigned	0	0	2	78	46	0	0	0	49

## Sheet: S6
# Table S6: Confusion Matrix: Sequencing Strategy. Confusion matrix for sequencing strategy prediction. Predicted phenotype is along the left. Reported Phenotype across the top.
	PAIRED	SINGLE
PAIRED	44017	604
SINGLE	3983	21323
Unassigned	148	404

## Sheet: S7
# Table S7: Confusion Matrix: Sample Source. Confusion matrix for sample source prediction. Predicted phenotype is along the left. Reported Phenotype across the top.
	cell_line	tissue
cell_line	8570	1549
tissue	976	31360
Unassigned	98	26

## Sheet: S8
# Table S8: GitHub versions. Link for specific version of all code used in this publication
Repository	Description	URL
phenopredict	phenopredict package code	https://github.com/leekgroup/phenopredict/commit/3be9e633da4250b3af9cf715e19a0b16fbcefd4a
phenopredict_phenotypes	code for prediction of phenotypes	https://github.com/ShanEllis/phenopredict_phenotypes/commit/52a4079d18772da85476709e3efbaa49fd5f5d90
phenopredict_usecase	code for use Cases 1-3 from paper	https://github.com/ShanEllis/phenopredict_usecase/commit/703d727ab1df5212b9bd3bc1f2ae843295c5fbed
